# Supplementary material for: Comprehensive Analysis and Risk Identification of Pulmonary Cryptococcosis in Non-HIV Patients
Source: J Fungi (Basel). 2021 Aug 13;7(8):657. doi: 10.3390/jof7080657 (PMC8399630; doi:10.3390/jof7080657)
Supplement: Supplementary file 1 [file jof-07-00657-s001.zip]

Archive with 1 entries (1 files):
- jof-1323722-supplementary.pdf
